# Supplementary material for: EEG as a potential ground truth for the assessment of cognitive state in software development activities: A multimodal imaging study
Source: PLoS One. 2024 Mar 7;19(3):e0299108. doi: 10.1371/journal.pone.0299108 (PMC10919648; doi:10.1371/journal.pone.0299108)
Supplement: S1 File — Study Protocol Definition, Screening Questionnaires used in the participant recruitment, and the Study Methodology. (ZIP) [file pone.0299108.s001.zip]

Archive with 3 entries (3 files):
- Protocol_definition_BASE_Study_01.pdf
- Screening questionnaires and C-Test.pdf
- Study_Methodology_Pipeline_Documentation.pdf
